# Supplementary material for: Construction and verification of a histone deacetylases-related prognostic signature model for colon cancer
Source: Sci Rep. 2024 Apr 18;14:8983. doi: 10.1038/s41598-024-59724-x (PMC11026370; doi:10.1038/s41598-024-59724-x)
Supplement: Supplementary file 5 — Supplementary Table S3. [file 41598_2024_59724_MOESM5_ESM.xls]

Table S3. The expression levels of HDAC-related genes.
	TCGA-3L-AA1B	TCGA-4N-A93T	TCGA-4T-AA8H	TCGA-5M-AAT4	TCGA-5M-AAT6	TCGA-5M-AATE	TCGA-A6-2671	TCGA-A6-2672	TCGA-A6-2674	TCGA-A6-2675	TCGA-A6-2676	TCGA-A6-2677	TCGA-A6-2678	TCGA-A6-2679	TCGA-A6-2680	TCGA-A6-2681	TCGA-A6-2682	TCGA-A6-2683	TCGA-A6-2684	TCGA-A6-2685	TCGA-A6-2686	TCGA-A6-3807	TCGA-A6-3808	TCGA-A6-3809	TCGA-A6-3810	TCGA-A6-4105	TCGA-A6-4107	TCGA-A6-5656	TCGA-A6-5657	TCGA-A6-5659	TCGA-A6-5660	TCGA-A6-5661	TCGA-A6-5662	TCGA-A6-5664	TCGA-A6-5665	TCGA-A6-5666	TCGA-A6-5667	TCGA-A6-6137	TCGA-A6-6138	TCGA-A6-6140	TCGA-A6-6141	TCGA-A6-6142	TCGA-A6-6648	TCGA-A6-6649	TCGA-A6-6650	TCGA-A6-6651	TCGA-A6-6652	TCGA-A6-6653	TCGA-A6-6654
CREBBP	0.557736178	-0.615071175	-0.975475045	-0.103634933	-0.175887192	-0.163140155	2.274058861	0.298496903	1.316522083	1.12964939	-0.678086119	-1.92112221	0.002171183	-1.450156379	0.636813532	0.881293683	-1.260288418	1.720951815	0.093801224	0.390092646	-1.05633584	-1.146936971	-0.684956943	-1.524752264	-0.944081895	-0.072390404	-1.15811778	-0.192075356	1.268311992	1.720963247	0.852564264	-1.21874337	0.860418267	0.821765595	-0.117365148	-0.791186055	1.710239732	1.324193169	1.247127904	1.778136277	-0.169599416	2.299815877	1.678286399	1.363543213	-0.398771691	0.824406461	0.820290826	0.803176644	2.514812076
BAZ1B	1.450731967	-1.232885311	-0.536917473	1.624443018	0.594863474	0.688841314	-0.085973362	-0.102823388	-0.175868518	0.377250138	-0.387801014	-0.900992629	0.76351146	-1.709350675	-0.209317878	-0.395675401	-1.118870087	-1.650970977	-0.972757444	-0.738835754	-1.027846821	-0.762579786	-0.890378546	-1.42658898	-1.244784187	0.572166973	-1.396174773	0.842304579	2.046978452	2.749441876	0.603046749	-1.534077281	0.227605436	-0.017615261	0.026613818	-0.220854147	1.27657773	0.17810289	1.784357103	2.400945383	-0.571535233	0.125900938	3.200390463	0.659443302	3.002093775	0.102698578	1.235979196	0.623066227	1.195479147
ZMYND11	0.626737184	-1.034205288	-0.659419551	-0.10376781	-0.623560947	0.879858343	0.00584403	-0.655224925	2.002921758	0.594133501	-1.295783793	-0.383745469	1.425493372	-2.26088822	-0.793518199	-1.255757801	-0.988173355	-1.707081842	-0.489836818	-0.572122304	-0.207952511	-0.75145618	0.601215337	-1.161637478	-0.4839194	0.326208582	-0.781519935	0.451952026	0.916214037	0.923112017	1.111761231	-1.876078961	1.54779123	0.723138676	-0.090686841	0.310866874	0.155161816	1.01120597	0.062362528	1.334525827	0.118560982	-0.154750219	1.25326176	2.026019438	2.009247744	1.014964791	0.492638535	-0.020563047	0.557151337
BRD9	2.719580007	0.460107653	-0.747460254	1.415636004	-0.802253289	-0.125415456	0.294447456	-0.015703379	1.776379564	-0.258145229	0.106945651	-2.072615819	-1.252064406	1.201441234	1.126150691	0.888644204	-0.620715923	0.349198487	1.467047789	0.842188784	-1.14128125	-1.075588413	-0.098932506	-1.061601383	-1.490263944	-0.507622596	-0.275534509	-0.750778499	0.271618776	-0.723833515	-0.782679848	-1.552932558	0.742704459	0.145693504	0.085083042	-1.453763256	-0.310502083	-0.987948961	-0.081837248	0.355729968	-0.374514796	-0.77619037	-0.95657265	-0.085512518	-0.030572473	-0.001107304	0.560663056	-0.959995902	-0.253209865
HDAC9	0.212608585	-0.385416526	-0.26220836	-0.474769652	0.636703426	-0.063975006	-0.164814663	-0.250238185	6.05453768	1.127843337	-0.444541937	-0.179082144	0.61838543	-0.53365324	-0.25162866	-0.161187337	-0.05333485	-0.455907558	0.118842214	1.115994073	-0.054060316	-0.031812717	0.55926002	-0.043359705	0.054275815	-0.001282725	-0.253623689	-0.075642904	0.579875321	-0.112762538	-0.149217162	-0.276415386	0.420575264	0.189333245	-0.22623738	-0.434627246	-0.009746486	-0.203566594	0.414892454	0.108202058	-0.162275535	-0.10665654	0.459145828	0.770007648	-0.004970507	0.892127617	-0.000315438	-0.373144074	0.554000398
HDAC7	1.548558728	0.348159555	-0.953891416	0.417232251	0.919463167	-0.18676302	0.279336986	-0.285200679	-0.276746371	0.518558883	-0.943936344	-2.007353217	-0.464166873	-0.745710336	-0.346669501	0.233025887	-0.555963649	-1.088359936	0.205411816	-0.004582688	-0.235600405	-0.643520764	0.015264926	-2.063281715	-0.816709014	0.917774807	-0.951215053	-1.150354025	2.024988997	-0.115264087	-0.365891796	-1.603897632	1.695158429	1.839469464	-0.11242514	-1.132932648	-0.059185511	0.048919575	0.172545069	-0.176532807	-0.053770252	1.504773917	-0.875914182	1.06898936	-1.138910694	1.342916442	1.005469493	-0.142040231	2.14344936
SP100	0.478300223	-0.502055976	-1.051992144	-0.394542256	1.537513575	-0.771713466	-0.575975627	1.089740842	3.044071001	1.626261609	1.106490248	-1.162617601	0.873411554	-1.890478496	-0.956036308	-0.904184594	-0.810705447	-1.926168224	-1.192591892	-0.343214457	0.175255055	1.128320042	-0.127345579	-0.57457852	0.404253562	-0.071286668	-0.984359473	0.85472525	0.224106164	0.164030572	0.233203235	-0.844204258	0.584131063	-0.239193505	0.222677305	0.419653489	0.590941959	0.128975892	0.813335961	-0.483274415	-0.387207446	-0.06750813	-0.378269137	0.20391162	-1.412525081	0.03228975	0.93045479	-0.161654077	1.18388679
HDAC4	0.445046812	-0.580362588	-0.622959434	0.538343568	-0.137110074	0.143374913	0.297593335	-0.658196615	2.8919122	0.305622059	-0.477438797	-0.994808335	0.949815713	-1.47303784	-0.427407947	0.046175305	-1.320640749	-0.602850452	-0.586793002	0.509388121	-1.151665829	0.195375774	0.453893278	-1.368775928	-0.343217847	0.384310996	-1.297037785	3.240009457	1.550966481	0.448466454	0.158837642	-1.592985502	0.107059801	0.533511465	-1.061156825	-1.022871702	0.885697425	0.613687203	0.048963056	1.469601303	-0.233863642	-0.831334578	0.787642906	3.941965325	1.580925519	1.312074749	2.139070571	-0.511672388	1.628986358
SIRT2	-0.15688667	0.065665343	-0.31726668	-0.377881994	0.35941543	1.036193127	0.443859022	-0.445092757	-2.327676873	1.121182925	-0.508725864	-2.368983772	-0.295404748	-1.625609795	-0.075064872	1.663102131	-0.792835399	0.101755966	2.115484366	0.819198769	4.720372526	-0.56353773	0.029957065	-2.790505315	0.684408554	1.220114656	-0.418301307	-1.144947696	0.979524158	1.565262815	0.264279838	-2.38893398	-0.655641873	-0.606606146	-0.474970276	-1.036361759	3.069079735	0.611435308	0.540810752	1.464678809	-0.6415907	0.655200138	-0.319738266	0.001526995	0.15445128	2.095957468	-0.313811921	-0.431260066	2.062693466
BAZ2A	1.032843185	-0.663752284	-0.334310596	0.129138953	0.050139609	-0.431741461	0.077625212	0.887561254	0.301931361	0.661482843	0.149156182	-1.975014528	0.199662532	-1.744664034	-0.1900174	-0.120563396	-1.294640145	-0.607189153	-0.615173658	-0.769254714	-0.176181321	-0.914555301	-0.705845055	-0.151102263	-1.436334024	0.657851261	-1.426732718	-0.452150454	0.217795568	0.05353489	-0.309449184	-0.594292062	2.48235428	1.410061319	-0.284848948	-0.471807013	0.37759139	0.907783693	2.211652185	1.139788298	-0.461820163	0.453668056	0.84596596	1.653395962	0.281665393	0.5076754	1.264319221	0.551322786	0.974967958
SIRT6	0.005708592	2.509761988	0.521783348	0.168162476	-0.637018723	-0.56714165	0.905540777	0.084382031	-1.982281668	0.73857832	-0.044321464	-1.738040176	-0.773135801	1.240308144	0.930291449	2.33913922	-0.119659954	3.740009837	1.955951172	0.795278276	-0.251657729	-0.652577949	-0.329535196	-2.144985383	-0.103943858	0.451052201	0.472496974	-1.660302149	0.28951049	-0.901101424	-0.357800929	-2.070884427	1.097933679	-1.016953162	0.357487688	-0.739495802	0.373447805	0.583538018	-0.502784092	0.528656598	-0.841862491	-0.631621218	-0.234239298	0.569053645	-0.453654588	-1.348862	-0.091597572	-0.287888995	0.091528352
SP140	-0.048606067	-0.389788118	-0.530749211	-0.594081918	1.196584195	-0.120003003	-0.381398061	1.348949248	2.872966335	0.036149794	2.199440303	-0.65545966	0.000349504	-0.475073448	-0.434793032	-0.404939093	-0.325355743	-0.661650382	-0.318309725	-0.060295126	0.667969914	-0.047832227	-0.096624885	0.148152974	-0.273386267	0.041892502	-0.343194795	-0.426362247	1.045522451	-0.44961818	-0.556082293	-0.194006559	-0.622754732	-0.006615057	-0.144847345	-0.615830899	-0.555552824	-0.062494462	0.609687532	-0.382049716	0.231320426	-0.418216561	-0.315418006	0.182487039	-0.250944903	0.822412117	-0.595873969	-0.504194275	0.764048278
SMARCA2	-0.067583519	-0.48645664	-0.737403449	-0.012630404	0.24417152	-0.40336976	-0.45821666	-0.416168698	3.318598527	0.668289019	-0.086224296	-1.195390336	0.447414404	-1.639210764	-0.483548998	-0.062631233	-0.864981243	-1.280641352	-0.836568663	-0.609785824	-0.041467844	-0.670182471	-0.533377228	-1.000963318	-0.59495552	-0.479897848	-1.016218484	1.005469335	0.981265535	1.207251759	0.905507507	-1.297476469	1.166372164	0.469254915	-0.458933613	0.133760767	-0.293822005	0.748149612	1.478764495	1.474290178	-0.30165538	0.625577211	1.122385773	1.031492072	1.709822498	0.576134012	0.262135175	0.385291759	1.05759447
KAT6A	0.376094468	-1.135132637	-0.208505092	-0.585767775	-0.760759274	-0.258711723	1.821542632	-0.324303047	7.085509042	1.918372386	-0.583441309	-0.331413777	-0.647850639	-1.265302146	0.009282119	-0.117397692	-0.906107096	-0.564679489	-0.422014607	-0.646143313	-0.688695122	-0.594304403	-0.790046475	0.226375142	-1.064288003	-0.101787858	-1.018959445	1.260751821	2.284321692	0.370766111	-0.231525845	-0.6089011	0.484012459	0.48680797	-0.324922187	-0.303195999	0.645514209	1.573098607	0.333242471	0.536001463	-0.586311868	0.039301031	2.019329742	1.508295279	1.771017049	0.504725509	0.370409637	-0.114883608	0.203954767
NCOA1	0.306175117	0.091452319	-1.073409545	0.613853388	0.094572568	0.20019532	-0.642163209	0.025818427	3.909845229	1.242482631	-0.17015183	-1.404683728	-0.007231373	-1.932518067	-0.444252498	0.288773132	-1.330806791	-1.151291577	-0.742306121	-0.190084166	-0.174576064	-1.168243377	-0.712795708	-0.761151804	-0.437577339	0.210922146	-1.132011234	0.545363149	0.751516905	1.673604779	0.473892374	-0.681701885	1.222255346	1.291257865	-0.309786848	-0.341610282	1.143550562	-0.085330736	1.577482485	1.230933054	0.131705082	-0.058956096	0.392734856	1.391804392	1.61042362	0.897237185	2.236693272	2.059289272	0.8987585
SIRT4	1.382473856	-0.454443909	-0.21904038	-0.571519857	0.234628916	-1.027018465	0.497857239	-0.505568357	1.840283173	0.265534656	-0.07173265	0.50199726	-0.255434055	-1.249809372	-0.81491459	-0.303092438	-0.229823691	-1.024418917	-0.651335614	-0.051802781	2.649512893	-0.534837344	-0.339678671	-1.485886858	3.052731699	2.022444105	0.653348732	-1.037898056	-0.274208569	-0.841680308	-0.178314125	-1.485886858	-0.336886564	-0.384544947	-0.324947898	-0.925347248	0.068065274	1.204645504	-0.010787687	-0.850923146	0.313289319	-0.189193716	-1.114536587	0.134787011	-0.638626712	1.004384015	-0.781601861	0.701777352	0.588552587
HDAC6	0.857178314	0.287837548	-0.285406087	2.008848842	-0.583304576	1.241788387	0.494118869	-0.625017461	-1.167470076	1.054666608	-0.623598235	-0.940224328	-0.680182134	-0.680567793	0.713358335	-0.283539498	-0.282243683	3.413820245	0.892134451	0.535584932	0.01915659	-0.505046639	-0.973668683	-2.168085662	-0.823894128	0.727751131	-0.871515309	1.193519298	0.595778599	2.494270195	0.966690062	-2.049441507	-0.643652507	-0.299567488	-0.925846958	0.314432597	0.008095888	1.395836044	-0.522740677	0.77822619	-0.375866278	0.016163876	-0.201316985	0.844621254	1.35611316	0.127418803	-0.366379065	0.54547323	-0.389518609
BRPF3	0.516121395	-0.170493926	-0.831049351	-0.223972039	-1.167325036	-0.851073119	-0.50993648	-0.698834484	-0.382132337	1.163108885	-0.989583568	-1.765039099	0.533611668	-1.582680871	-0.33187451	-0.223170783	-1.117738738	-0.169257703	-0.963401575	-0.846891326	-1.081811946	-0.107423634	-0.750717716	-1.745198475	-0.339597091	0.024134965	-0.930794273	-0.25876181	-0.334949807	0.956697715	0.240283303	-0.832438194	1.61218615	0.260177344	-0.534813571	-0.288057255	1.103823574	1.881942327	1.574298189	1.896792272	-0.289957376	0.607594303	3.127567233	1.234123057	-0.093397839	0.791631354	0.717625826	-0.014951064	-0.337071227
SIRT1	0.052606648	-0.544215064	-0.324628956	0.585530201	-0.590647368	-0.691129778	-1.441825676	-0.265916812	1.283667309	0.225169299	-0.497675277	-0.34471469	0.326229425	-2.126594687	-1.18695854	-0.795615899	-1.339932563	-1.712291163	-1.403279876	-0.946386536	-0.148223817	-0.837278681	-0.008429798	-0.453406051	0.106374612	0.028167886	-0.959996468	0.696209982	0.412362963	0.70591025	0.281798976	-1.78881848	1.800911897	1.214300993	1.239680224	-0.252105351	0.657583572	0.871271594	-0.080496605	0.782706272	-0.442093551	-0.165353791	1.093920944	0.527274856	0.367247315	0.381717104	-0.436773183	-0.242875318	-0.071602454
CECR2	1.724901001	1.210392769	4.126657002	-0.501764332	-0.402020058	-0.512687566	-0.480396254	-0.400265962	0.049260988	1.381098197	-0.442364265	0.920249354	-0.358725781	-0.52703926	-0.463891806	-0.456237569	0.181854695	-0.255792242	-0.213056087	-0.122401219	-0.503040038	-0.452490182	-0.149749169	-0.467240535	-0.460303883	-0.464768854	-0.380014127	4.369997948	-0.433434322	-0.493950632	0.032038955	-0.5236108	-0.461021467	0.994080847	-0.354659468	-0.48749237	-0.339988847	-0.375230229	-0.238012088	1.879739834	1.165264664	-0.175502487	-0.513086224	-0.395163138	-0.453048304	-0.054230672	-0.433195127	-0.268150645	-0.412305439
EP300	0.278263732	-1.296588053	-0.346719504	-0.441100335	-0.143287419	-0.434237027	-0.249631434	0.250214412	2.309628972	1.177406724	0.0574871	-1.400067527	0.19953025	-1.898034035	-0.49555973	-0.573688844	-1.438440786	-0.497381114	-0.237651692	-0.633289511	-0.960045881	-1.193009231	-0.835545975	-0.586521325	-1.250540143	-0.062252369	-1.23019859	0.868135645	-0.06224409	0.696917227	0.027988951	0.946893964	-0.571908855	1.295109555	0.281898222	-0.096535792	1.554011075	1.816522249	0.031846974	2.55005172	-0.021494753	0.529026976	2.634133449	2.151565918	-0.672598299	0.666433875	1.203121361	1.747317918	1.196812748
BRD1	1.170903288	-1.107172753	-0.92839935	-0.116784891	-0.299444421	-0.100125127	0.577084478	0.030864992	-0.804434155	0.541442473	-0.402725756	-1.116577643	0.342203661	-0.673306066	-0.021298808	-0.549754778	-0.876580473	0.280784437	0.361553821	-0.471905739	-1.028484402	-0.923260003	-0.381719967	-1.789107798	-1.352907136	-0.186056853	-1.1243499	0.647356717	-0.165545454	0.705533668	-0.337834311	-2.511743715	-0.591329453	0.411245675	0.696025301	-0.406209475	1.393056461	1.196473553	-0.804388165	3.179514269	0.510318954	0.968962582	2.675789251	1.51053711	0.041776045	-0.232012046	1.615382094	0.966065232	0.334546378
HDAC10	0.248142646	0.510257341	-0.182962627	0.235087339	-0.37610272	0.570939303	0.883370158	0.762062267	0.664063421	-0.339514242	1.354425789	-0.657996484	-0.271212016	2.587619959	1.174341003	-0.089670415	0.523760899	1.600347422	0.960357245	0.133950737	-0.145925899	0.847285963	-0.151865223	-0.458805005	0.045645316	-0.179768839	0.211666232	-0.211594651	-0.520663625	-0.609417297	-0.521672189	-0.716885442	-0.494216823	-0.627739551	-0.426979193	-0.608240638	-0.4210959	-0.374197653	-0.689822296	-0.285892232	-0.386076301	-0.429612667	-0.454546622	-0.372908932	-0.473709346	-0.557308133	-0.044228983	-0.718566383	-0.445021291
ZMYND8	1.311500616	-0.597058214	-0.822729745	-0.245064885	-1.237530578	-0.596882614	1.541276782	-0.928532756	0.386052423	0.406896068	-1.284762419	-0.926609943	-0.369876528	-1.107767033	-0.374349922	0.398234629	0.096484671	-0.193293801	-0.696794266	-0.193732799	-0.843854349	-1.195571109	-1.013566751	-1.559641284	-0.358783038	1.267508583	-0.713827405	1.528616068	-0.689388363	1.535666382	-0.138656057	-1.494212958	2.433110866	0.168164334	-0.641366325	0.749270941	1.336505966	0.658042678	0.840749433	4.476279783	-0.588124596	1.300916364	0.765636802	-0.134766531	1.221268879	-0.451275616	0.633687045	-0.737941589	1.694838432
KAT8	0.4349769	0.977635496	-1.392948047	-0.257405152	-0.989674102	-0.218532456	1.778113312	0.537153963	-0.631055317	0.057345614	0.926138256	-0.380804769	1.455990661	-1.385485337	1.702320637	1.603004532	-0.25274285	-0.24340311	0.449024354	2.881686139	-0.297125539	0.114383121	-0.435299202	-3.084954794	-0.281534076	-0.838073615	0.504669226	-0.792525351	0.244428031	1.451055887	1.196899904	-3.049139841	1.421522931	-0.734519054	-0.620383491	-0.629117737	0.215470295	0.102076461	-0.377958948	0.548945953	-0.128979937	2.306088685	-0.067204442	-0.647691257	1.209357937	-0.705046648	1.016795801	-1.079181208	0.02837274
KAT2A	0.372007858	1.464950087	-0.12128772	2.064570702	1.073013003	1.684613858	0.355653415	-0.441909667	-2.020909208	0.122463461	0.594125609	-1.488070051	-0.657052776	-1.110563933	-0.152167513	-0.138140119	-0.096308545	0.157893207	-0.952304995	-0.126950751	-0.624002155	-0.345507952	-0.993872945	-2.430707623	-0.699339997	1.241751804	-1.122169892	-1.129818239	0.435192965	-0.390418393	0.850973363	-2.342029111	-0.300353416	-1.187965201	-0.674491007	0.555756946	1.040444065	0.662671068	-0.345156454	0.07730567	-0.720621928	-0.154650784	1.085686476	-0.445440924	-0.952103208	-0.887128062	1.861479434	-1.193458992	-0.701924162
HDAC5	0.34560898	0.584016431	-0.672909464	0.39051203	-0.660049732	-0.527516134	2.024334091	-0.077895648	-1.423014416	2.005150504	-0.229658925	-1.203633838	-0.557549831	0.438604663	-0.073590634	1.356522206	-0.206640465	1.170770519	0.42895295	1.046699454	1.456763588	-0.119185068	-0.859527685	-1.98090555	1.078115918	-0.205930645	-0.640644903	-0.471274395	0.364377736	0.347738441	1.88220409	-1.868523475	2.725360036	-0.312606502	0.116484504	-0.392687143	2.048099244	1.13796207	-0.572999947	0.963078931	-0.349424975	2.110093294	0.583315829	-0.159755449	-0.655136301	0.617377987	2.805689574	0.144766697	0.97827093
BRD8	0.60691024	0.723281413	-0.748295771	-0.131146485	0.611318723	-0.913160257	0.474208512	-0.020985522	-1.228462629	0.006679306	-0.442257603	-1.575467744	0.29823976	-1.846685285	-0.238240676	0.301945442	-0.595851707	-0.862571318	0.272121096	0.376007956	-0.680686254	0.409652987	-0.28794792	-2.261644929	0.128353437	-0.17769751	-0.84819583	0.266741469	0.039851543	-0.121741721	-0.381011635	-2.283623453	2.529916084	-0.24471923	0.37662131	0.425676865	0.516223272	-0.315893868	0.393450215	1.068216458	-0.831162474	-0.528561644	-0.542426004	0.134180301	0.979433443	-0.546936713	1.243776307	-0.742366681	-0.352401219
KAT2B	-0.179205795	-0.077452357	-0.0573796	-1.193563829	-0.326575126	-0.724589225	-1.033709685	1.266562111	2.967121686	0.838681514	1.248761326	-1.269597669	2.747049271	-1.147308256	-1.015092754	-0.829761649	-0.276724102	-1.411739259	0.43299124	0.020043892	-0.095297259	-0.34351565	0.689944589	0.660519251	-0.35419171	0.039146098	-0.573911198	1.254783153	-0.346118491	-0.14702321	-0.754499839	-0.16815475	-0.101738188	0.99024186	-0.23503453	-1.242488417	0.032462532	1.621210232	-0.184014434	1.732316251	0.669320383	-0.690046436	0.325326264	1.84604717	0.737170714	0.284077851	-0.941683814	0.310745943	0.235020915
HDAC1	-0.338882736	-1.113023536	-0.297216211	-0.102088171	-0.321415546	-0.618832082	0.785556703	-0.629937245	-2.544090529	0.009960304	-0.979797338	-2.273624349	0.547202346	-1.911673142	-0.1338983	-0.369039764	0.021186767	-0.812042649	0.900236454	-0.486173505	0.001932737	-0.339888903	0.027489698	-2.625302386	-1.084797976	0.080017232	-1.012949541	-0.774142642	0.129218349	0.506765927	-0.644455914	-2.892072028	-1.339238569	0.249519884	3.289460902	2.500621039	0.086925107	-0.142546362	-0.278955906	-0.976016823	-0.384528831	0.201079225	1.309318903	0.53813751	1.183658399	-0.69298366	0.040296171	2.283528382	-0.803461457
ASH1L	0.309949437	-0.427351015	-0.431167389	0.205693021	-0.547902194	0.582334504	-0.312501267	-0.444119934	9.589429689	0.435045572	-0.707206924	0.05607957	0.752579507	-1.396606091	-0.22578861	0.001713578	-1.121630516	-0.831412571	-0.767956669	-0.792716845	-0.839716077	-0.421510805	-0.695202691	0.339000143	-0.501053304	-0.241620782	-1.080286457	2.579732474	0.398963484	0.687053511	0.378852346	0.547443587	0.3323504	0.630131705	-0.208071379	-0.291800326	0.506261436	0.792824912	0.013266785	0.665866849	-0.378559243	-0.060516458	2.227700825	3.045769642	2.666144448	0.778218606	2.054067343	-0.839681383	1.562992445
KMT2A	0.61552308	-0.156233127	-0.668142663	1.668390657	0.481475982	-0.129370712	-0.928983012	-0.089259262	6.935842066	0.958043721	-0.121586904	-1.091780512	0.130674695	-1.696698263	-0.415450469	-1.071741349	-1.154017847	-1.413566415	-0.783508623	-0.862373495	-0.747901845	-0.83064206	-0.940940264	1.339218417	-1.16508079	0.2358389	-1.429697114	1.574223151	0.838968031	0.646757676	-0.191177453	0.714526483	0.045516532	0.943635397	-0.309723181	-0.492228619	1.495623259	0.534803343	0.589091258	0.886300204	-0.232878786	0.233652809	2.469261615	1.381118486	0.286748311	0.654740219	1.47833327	0.956354469	0.589853077
ATAD2B	0.772361958	-0.174962317	-0.364043944	0.592313546	-0.261085816	0.534658363	-0.621216857	-0.489824629	12.45754496	0.197999996	-0.620840473	0.596077386	0.615307186	-1.316911329	-0.666348718	-0.938303256	-1.142303376	-1.347398432	-1.042801137	-0.993905436	-0.437952072	-0.770709732	-0.371434757	0.945669675	-0.32520796	0.495377562	-0.970090595	4.394784085	0.149412245	1.013384576	0.20422744	-0.549840766	0.277759184	0.264825262	0.062980796	0.155023788	0.449287632	0.313960481	0.344858184	0.548687221	-0.416703486	-0.325926512	1.311172742	1.21796638	4.50728868	-0.068753599	0.701020085	0.077078087	0.353275499
TAF1L	-0.093610315	-0.636029995	-0.636029995	-0.636029995	-0.636029995	-0.636029995	2.121459172	1.06839335	2.60940993	-0.636029995	-0.039141393	-0.036871855	-0.118575238	-0.636029995	0.401149058	-0.636029995	-0.636029995	1.501875186	-0.636029995	2.430116395	-0.163966006	1.5676918	-0.636029995	-0.340990002	-0.636029995	-0.023254624	-0.254747542	0.516895517	-0.234321696	0.178734294	-0.084532161	-0.636029995	-0.636029995	-0.368224463	-0.068645393	0.01305799	-0.347798617	-0.082262623	-0.066375854	-0.636029995	-0.061836777	-0.636029995	0.741579819	-0.027793701	0.205968755	-0.422693384	-0.363685386	-0.636029995	-0.352337694
TRIM24	1.804832454	-0.969656067	-0.616788011	-0.223810564	-0.424843229	0.93031224	-0.460900779	-0.906539377	-0.079618709	-0.228335333	-0.681566339	-1.155695642	0.738571968	-1.721624068	-0.05800463	-0.732859834	-0.648883193	-1.45173567	-1.256787157	-1.199729056	-0.437727316	-0.947875824	-0.0879269	-1.665741895	-1.188199843	0.344022355	-0.713278066	-0.162675058	1.124033697	2.608822514	1.508255589	-1.632803112	-0.366212962	-0.384235346	-0.528746747	0.429609507	0.911484601	1.627612343	0.731363014	1.991536684	-0.190680053	-0.786428495	2.898829517	-0.327650173	0.826191431	1.066272595	-0.19093569	-0.635794596	-0.570594467
BAZ2B	2.059050841	-0.000985615	-0.079943843	0.110837959	-0.703503562	-0.114979861	-0.881125659	-0.621730243	8.37720144	0.178298404	-1.526222524	0.446885263	-0.369559097	-1.573807745	-0.945296178	-0.644318808	-1.071771794	-1.435291678	-1.014452461	-0.934917648	-0.772252844	-0.347547117	-0.100599153	0.563694601	-0.14119752	0.273129678	-0.990710726	6.127705936	-0.567293835	0.803316544	0.551620233	0.02245087	1.789310811	0.994064429	-0.383193636	0.727682159	0.1596781	0.775029962	0.449361187	0.157270009	-0.231721365	-0.177725876	0.691492971	2.391808219	2.613589944	-0.001969201	1.770894008	-0.155001643	0.568273364
NCOA3	0.537854916	-0.329196384	-0.798916163	0.021960474	-0.675952968	1.066940775	-0.528882293	-0.872423293	4.416827512	0.698483698	-0.916209774	-0.423209917	-0.04479581	-1.706557163	-0.390931843	-0.35156444	-0.966305194	-1.182896427	-1.222009968	-0.922358874	-0.666954973	-0.352777336	-0.909788008	0.313083687	-0.373622221	1.309792614	-1.04295269	4.574381744	0.282629658	1.963223805	0.902654501	-0.909214468	1.318141851	-0.343986192	-0.614772244	0.333402043	2.345351818	1.254695174	1.624083079	3.019044951	-0.708917409	0.073597869	3.110444646	0.839452284	2.933126793	1.08413757	0.797508653	-0.428541017	1.465362962
SIRT5	0.600024885	0.665803002	-0.169440048	1.772117097	0.059081376	-0.020072903	-1.418648952	-1.34879566	0.009579987	0.039448622	-0.895875929	1.340484162	0.124140345	-2.1536427	-0.637941331	-1.019953019	-0.469061289	-1.411601297	-0.945521148	-0.904865286	-1.101840062	-0.662799897	0.206315048	-2.60742541	0.016579699	0.160145713	-0.363346458	0.215951638	-0.598028588	1.393773066	1.263127754	-2.451729758	0.236279569	-0.561088327	-0.053920826	2.001261784	0.331255115	0.872414369	-0.644773241	0.145642885	-0.001710644	0.132314666	-0.84385752	-0.670207127	2.439295141	-0.18785025	-0.288411183	-0.580049876	-1.173179594
GTF3C4	-0.0358676	-1.299051788	-0.917722167	0.52181385	0.037176313	-0.39256299	0.274533248	-0.327709283	1.022736379	-0.147349819	0.355385688	-0.376786904	0.946973	-2.19451959	-0.894010328	-0.596952359	-1.389525731	-1.601182914	-1.284213997	-1.504888358	-0.354140588	-0.205412812	-0.434500024	-0.782830272	-1.369455751	0.560745159	-1.349369868	0.98668357	2.593999532	1.342377052	0.652873046	-1.884007418	0.252745711	0.363623603	0.589132571	0.671623052	-0.015479554	0.679654224	0.538719071	0.562923912	-0.667435839	-1.156589917	3.337145409	0.968140308	0.688766822	-0.245377835	1.108646072	1.13528412	-0.476739222
SMARCA4	0.831727562	-0.920632418	-0.333906991	0.483653776	-0.122412449	-0.104956045	3.532513776	-0.071818568	-1.40824837	0.206926452	-1.412786671	-1.964472048	0.313034243	-1.190046351	0.948311618	2.255996825	-0.896674549	2.280839329	0.950795869	-0.396855474	-1.811666408	-0.430065662	-0.510924985	-2.32052573	-1.133060069	1.374687766	-1.333957162	-0.977182441	2.81757073	0.629442924	-0.338499825	-2.429741864	0.586004895	0.982321613	-0.083779325	-0.640106009	1.129189288	0.135034668	1.614678479	0.819288132	-0.030628483	-0.355810809	1.380189472	0.502225063	0.171080536	0.12499466	0.583732715	1.694762231	1.408982541
HAT1	-0.425177435	-1.103100099	-1.221566365	-0.021151887	0.820902743	-0.236204203	-0.576421553	-0.059803296	-0.512965283	-0.525549745	1.226481629	-1.190099142	-0.240754996	-2.420294016	-0.951249208	-0.925376428	-0.599648805	-2.185727896	-1.028321454	-1.314863707	-0.582501414	0.729583479	0.469265933	-1.869271757	0.183524619	0.784702694	-0.682667421	-0.362206584	0.501485554	1.624730703	1.002788873	-2.53911221	0.249893397	-0.021540221	1.924779713	1.06590535	1.797515245	-0.590947687	0.314842327	1.123815719	-0.870669818	-0.085409096	1.066815509	-0.233109663	0.913714667	-0.459909094	-0.12511629	0.415833545	-0.296347494
TRIM28	0.272749353	-0.934000383	-0.661967187	0.265041884	-0.196813636	0.64612157	2.291556159	-0.058764069	-2.083660202	-0.149434704	0.641142233	-1.424576516	0.532846618	0.731976101	0.816075516	2.874560883	-0.222867862	3.922800773	1.688177033	-0.427601938	-0.384165454	-0.672710093	-0.237762581	-2.30559556	-0.723544611	1.461470283	-0.817706318	-1.156831398	2.010467042	0.738229371	-0.556626812	-2.338797292	-0.114013704	-0.156998811	0.201257966	-0.322311952	-0.553752479	-0.547709284	0.889375957	0.384076856	-0.413890309	0.287492194	0.518396888	-0.274030977	-0.456856963	0.512624803	-0.244116629	-0.802764758	0.31846614
ELP3	0.651808819	-1.418162876	0.11461181	-0.319088231	-0.576661285	-0.395770614	-1.168769994	0.584944799	-0.902553332	-0.838868693	1.149236609	1.596408608	-0.123076635	-1.341911595	-0.923914468	-0.392526567	-0.301704017	-1.467513351	0.032853193	-0.410363439	-0.381749001	-0.711122201	0.746317297	-1.920084911	-0.67144998	0.414971802	0.003699877	-1.032713999	-0.573040023	-0.73911154	-1.065714906	-2.018009877	-0.235055547	0.355619745	0.685424048	3.876047076	0.478462445	-0.540168446	0.616727841	-0.845173569	-0.237157173	-0.380649689	-0.910453288	0.560264172	0.575288099	0.627031195	-0.961344955	0.538213272	0.000326498
CLOCK	0.377842096	-1.191114173	0.593918098	0.038163656	-0.179197405	-0.39395453	-0.939056504	-0.600916753	10.77047383	0.665357264	-0.944670185	-0.166820253	0.96939221	-1.656982081	-0.889581711	-0.527786719	-0.720900735	-1.485984616	-0.967953435	-0.46649276	-0.139884728	-0.229940349	1.169590963	1.083069255	-0.448907734	0.153193395	-0.783057037	2.631785836	2.135533034	0.423630797	0.292673083	-0.894299232	0.454708948	0.881991252	-0.279043151	0.27838525	-0.139614189	0.488627757	-0.102026197	0.943724836	-0.185436708	-0.240136282	1.154440787	2.012268768	2.987206257	-0.425911932	0.178252056	0.333744263	-0.000777031
SP110	0.262458985	-0.169022154	-1.20319353	-0.868400925	0.957536142	-0.524809565	-0.309948871	0.518747148	1.546759396	1.572324665	0.2732619	-1.492110407	0.051899904	-1.334197206	-0.991363517	-0.672750844	-1.213336538	-1.648557148	-0.940599593	0.080227005	-0.485508462	0.416901566	-0.300636856	-0.541038379	0.2658074	-0.209691952	-0.67737019	-0.840098265	0.290712763	0.183465724	-0.072260297	-0.434500127	-0.341037803	0.008394952	-0.171050756	-0.424748175	0.367457455	-0.076488587	1.568854046	-0.364525589	-0.393561478	0.14018074	-0.402213587	0.132261861	-1.584839502	0.2096909	0.294745526	0.183832338	1.458503001
KAT7	0.619039795	-0.792179045	-0.590759419	0.842244213	-0.386392439	0.225555189	-0.201759918	-0.546625993	2.733625503	0.925487749	-0.243074135	-0.176797109	1.100201782	-2.510127759	-0.151859929	-0.387622639	-0.758297286	-1.213138118	-1.497211809	-1.039910576	0.113248178	-0.51100145	0.009321905	-0.962818041	-0.525507559	1.454448133	-1.625126983	0.462035516	0.941736641	0.943556312	1.10858252	-1.541088943	1.091821044	-0.130357057	0.152358287	1.541997368	1.693491376	1.545354789	0.700848097	0.778786395	-0.906767052	0.543997593	2.591537399	0.134648533	0.496942442	0.542101035	1.200129906	-0.120976782	1.110632853
ATAT1	1.043213332	2.917264634	0.289945129	1.049259307	-0.29857444	0.63853495	-0.578079366	-0.170838562	2.966704297	0.139532657	-0.640130163	-1.920419818	-1.037020793	-1.004027522	0.246953389	-1.268861328	-0.510535273	-0.186246587	0.163666314	-0.872858334	-1.087096875	0.215400433	-0.839295636	-1.310396005	0.06609332	0.058322316	-0.277706615	-0.792418394	-0.611223368	-0.433042955	0.316406737	1.516574661	1.447439522	-0.53669542	-0.330981537	-0.355868847	-0.413263741	0.038459362	0.113925189	1.113587812	-0.80883129	-0.052146525	-0.245533989	-0.248012671	-1.180834611	-0.5774262	0.659118062	-1.212705776	-1.15649998
BRDT	-0.04980792	-0.005519724	0.140546152	-0.122627933	0.462487265	-0.122627933	-0.122627933	-0.122627933	7.081869102	-0.031496454	0.037916775	-0.090263483	-0.122627933	-0.122627933	-0.122627933	-0.122627933	-0.122627933	-0.122627933	-0.122627933	0.152469896	-0.058750728	-0.122627933	-0.122627933	-0.122627933	-0.122627933	-0.040013415	-0.122627933	0.187815283	-0.068545233	-0.122627933	-0.122627933	-0.077062194	-0.122627933	-0.050233768	-0.122627933	-0.035329086	-0.045123591	-0.122627933	0.030677359	-0.122627933	-0.122627933	-0.122627933	0.155024985	0.095832108	-0.122627933	-0.065138449	0.170355514	0.053247305	-0.122627933
BRD4	0.260180029	-0.563085476	-0.802295093	0.788374629	0.187228293	-0.329848449	3.70201282	0.719355509	0.829559438	0.720613493	1.464660008	-2.745177659	-0.22806508	-1.052316572	1.33295702	1.891445234	-0.820065533	1.751605017	0.430427192	-0.740279884	-0.501036267	0.085456257	-0.329984447	-1.736217854	-0.702767028	1.300374102	-1.459246052	-1.311438602	2.433352993	0.088334887	-0.087261542	-0.670626105	-0.298251518	0.114174557	-0.299566168	-1.070642339	2.00028918	1.1018393	0.585306551	1.300646099	-0.403570843	-0.051879326	1.804825672	0.499706976	-1.866968854	0.853268469	0.436807778	2.071223609	1.549160264
SIRT3	0.067632162	2.497529663	-0.829603018	1.466677252	-0.085078029	-0.075933506	2.905717071	0.039361182	-2.119751237	0.564987048	1.539531972	-2.015007923	1.379285085	-1.117437779	0.838619325	0.970762713	-0.586418989	0.008879437	-0.690291396	0.617475942	-0.26662864	0.41777027	-0.005959478	-3.087965337	-1.562806216	-0.429555241	-1.644503991	-1.502244683	0.742082635	0.011257683	1.835606852	-2.963827594	0.599320881	-0.10182624	0.567063826	-0.643463396	-0.092815703	1.007709267	0.074364943	0.688454862	0.370707796	0.480978019	0.739101453	-0.223719723	0.045189559	-0.703053533	1.061571515	0.134290044	0.6731135
PHIP	0.148799287	-0.387142827	-0.397602797	-0.034560643	-0.057868704	-0.131120336	-0.820761917	-0.394625606	14.39260368	0.061887603	-0.186285931	0.621424353	-0.322790927	-1.3920323	-0.763733587	-1.016874413	-0.987325396	-1.366941109	-0.988551298	-0.938400757	-0.686597279	-0.197764832	-0.155128912	1.822617372	0.041922912	0.150088872	-1.087849369	2.646312144	0.02353438	0.375575256	0.285463491	-0.64615843	0.494487761	0.458427134	0.660191517	0.188378412	0.869518282	-0.016808944	0.087185765	0.229454093	-0.276302171	-0.092830796	1.517097092	0.951112416	3.906237019	0.11175157	0.857370707	0.474379782	0.406652671
HDAC8	0.18480827	0.209919382	-0.053787672	1.155986605	-0.114587247	0.72288047	-0.295451852	-0.306029201	17.69185611	-0.295694081	-0.375791263	-0.487216779	-0.236105653	-0.658069237	-0.316445065	-0.520402204	-0.034651551	-0.513377552	-0.290526521	-0.475428283	-0.525085306	-0.040868771	-0.246521517	3.028904186	0.005154811	0.010726087	-0.302072788	2.506738382	0.381256298	1.549124892	0.263290589	1.398054501	-0.272278574	-0.227546882	-0.07025927	0.986345294	0.446012286	0.124250924	-0.559401135	0.394175199	-0.440305022	-0.42270302	-0.015192457	-0.114264274	0.264017277	-0.274216409	-0.263719803	-0.382654429	-0.194684429
TAF1	0.921522315	-0.646647545	-0.396695755	1.350472605	-0.105506966	0.878503765	-0.388025533	-0.553353589	1.95367059	0.626556636	-0.539671267	-0.489443368	-0.079769474	-1.381122181	-0.442742944	-0.538756737	-0.656624238	-0.106112694	-0.281631229	-0.575349821	-0.714999769	-0.494502977	-1.039491709	-0.538246025	-0.820717084	0.430419602	-1.28299428	3.82217454	1.47015729	3.178416548	1.197235352	-1.161967492	-0.125163427	0.286339528	-0.63262079	0.954944236	0.777335347	1.504054292	-0.28166686	0.767560563	-0.834838855	-0.133750509	1.519779461	0.880000269	1.956770491	0.414765696	0.140869842	-0.762923526	0.840924888
KAT6B	0.29759204	-0.326033975	-0.131164754	0.450549914	0.231794934	-0.639738557	-0.637068099	-0.408966517	8.019071662	0.469317296	-0.145333015	-0.810647839	0.30953492	-1.565274633	-0.692183376	-0.439825138	-1.076284185	-0.342946873	-0.674083608	-0.523276936	-0.302296575	-0.566226795	-0.450210251	0.557219857	-0.982595633	-0.206085924	-1.25164423	0.880419399	0.443577053	0.071344943	-0.362530228	0.428221922	0.315840167	0.633772973	0.597721796	0.23461375	0.012594877	1.463840192	-0.265355245	0.583627715	-0.158240226	-0.172408487	0.73517618	2.062541937	-0.097635676	0.913429221	-0.055353431	0.959346255	0.295366659
ATAD2	-0.688833109	-1.124489068	-0.266416572	0.657602926	-0.129853753	-0.33658774	-0.121744467	-0.791202421	1.144254567	-0.670874848	-0.357408429	-0.020542358	0.432154775	-1.475500536	-0.802785527	-0.93354012	-0.67425418	-1.327232332	-1.0700418	-1.032635704	-0.361916058	0.53277884	-0.583039999	-0.47435667	-0.792452997	0.068170673	-0.890303564	1.450551021	1.276926708	0.217055828	0.606396038	-1.179064173	-0.062250432	0.037467661	0.482883666	0.39442075	1.837784706	-0.055258327	0.078792226	1.199346576	-0.686643212	0.086195631	3.019900708	0.649015643	3.592647509	-0.574964062	0.136185294	-0.339500191	-0.111639819
BRPF1	0.224539032	-0.430337705	-0.230325626	0.448526132	-0.339138238	-0.170312563	2.981477594	-0.722474272	-1.935591425	0.547559956	0.217837353	-1.21377341	0.151235879	-1.414634998	0.862161306	0.628886245	-0.883522224	0.2060575	1.082712615	-0.566844298	-0.451499908	-1.030298431	-0.652663544	-2.426437491	-1.778470091	-0.290149909	-1.130351666	0.372957622	1.984003479	0.828954959	0.293443618	-2.428665092	0.374203568	0.1939756	0.255612168	0.303052504	0.798618063	0.728222117	-0.672239997	3.941195771	-0.680508548	-0.761929227	1.650203235	0.797825188	1.214745129	0.018448247	0.486451971	1.168569617	0.65374853
HDAC11	-0.463736762	1.048149686	-0.156125291	-0.116694896	-1.218298562	-0.115400491	2.122440325	-0.514305564	-1.770509012	0.823978371	-0.371050859	-0.805198547	-0.488852564	-0.410731433	0.127545131	-0.185602911	-0.219431471	0.295078083	-0.754662377	0.716401375	-0.283770999	-0.751420926	-1.346901477	-2.10580334	-1.067103391	-0.063711322	-1.024583828	0.082327985	-0.071216694	-0.288187203	1.32426035	-1.988132163	4.822133442	-0.680990082	-0.354473777	-0.314814957	0.948632807	0.816560018	-0.68752737	2.981653114	-0.234572743	0.005881966	-0.827986596	0.297982335	0.835660645	-0.499403594	1.360938775	-0.258687829	0.08087042
PBRM1	0.520367509	-0.832664933	-0.278435422	-0.142644276	-0.39202204	-0.292350592	-0.985881157	-0.310908301	4.239638467	0.508705153	-0.296744201	0.275097085	1.065125245	-1.654182698	-0.502111196	-0.902688855	-1.235881246	-1.780365159	-0.887566376	-1.050714895	-1.399639643	-1.011981435	0.310806049	0.016894763	-0.615187508	0.008717422	-1.174370719	2.877644556	1.123449471	0.640612996	0.342693942	-1.585751926	0.916140825	0.881452472	0.025694427	0.761045181	0.282353385	0.829575525	0.965267099	1.77005679	0.246134115	-0.35743326	2.377022055	1.340715305	5.954154159	0.475709523	0.490184784	0.883879537	0.640438746
BRWD3	-0.000101998	-0.760850036	-0.082618332	0.982063117	-0.90393441	0.133164509	-0.88200714	-0.735769276	11.46283582	0.478597854	-0.839771391	0.001012235	0.295295965	-1.402017716	-0.401141891	-0.369417777	-1.032302495	-1.070375636	-0.648207357	-1.01729188	-1.315633101	-0.204090784	-0.542754636	0.995707219	0.466320264	0.418450279	-0.79148094	4.38730723	0.633791631	2.305162597	1.191118511	-0.492824371	0.056955156	0.218119542	0.265548038	1.30369812	1.262639675	2.186549309	-0.360209585	0.480910413	-0.53821361	-0.107047371	2.214321048	1.037985014	2.105189255	0.189843244	-0.320811978	-0.102716578	-0.415164412
BRD7	0.327688246	-0.532143386	-0.84339625	0.184709276	-0.024492666	0.572140584	-1.5259089	-0.73603966	-0.697558875	0.409612867	-0.551555087	-0.554080663	0.51414042	-2.265129558	-0.901073376	-1.088073736	-1.188313683	-2.109708696	-1.290266714	-0.988616915	-1.301641598	-0.362166196	-0.337644608	-1.624983948	-0.707984221	-0.266086599	-1.016995392	-0.515727137	0.569830367	2.47911746	1.740836551	-2.101456521	0.532680894	-0.069199291	0.438666788	2.71378074	1.688944758	0.165904497	0.3908864	1.557702868	-0.693868401	1.211483491	1.776478508	-0.078978559	0.551436728	-0.455925786	0.201242994	-0.442886762	0.872596118
TRIM66	1.44784617	0.235794956	0.467783479	1.010285286	0.134768757	-0.254137699	-0.075672336	0.306161299	1.849944259	0.219478123	0.240301823	-0.878256569	0.19960843	-1.025371243	-0.202062	-0.608502472	-0.62518117	-0.144788599	-0.570046065	-0.321839398	-0.640116336	-0.148144077	-0.65475543	0.043315538	-0.731141896	-0.216733991	-0.764400602	1.277868192	-0.306443677	-0.542149543	-0.411516187	1.048544313	-0.536524183	-0.300061689	-0.251670436	-0.224300264	-0.179428973	0.271027473	-0.601791516	0.441038348	-0.604653541	-0.481685149	0.278198984	1.172433816	0.130327683	-0.378125893	1.064992733	-0.951748112	-0.701797913
BRD3	0.299373738	-1.239997233	-1.310653819	0.356411709	-0.910173033	-0.952177119	2.733514517	0.276395661	-0.652928048	0.892931793	-0.658095112	-1.471086463	0.543414006	-0.78048909	0.300428514	1.059319243	-0.739993733	-0.330327056	-0.352610851	-0.345254128	-0.321234627	-0.064096455	-0.468288982	-1.654510535	-1.123771687	1.438931502	-1.215683997	-0.496420771	2.181039289	0.593415691	0.357960493	-1.98311974	1.495916066	0.382126861	-0.035030055	-0.425817591	-0.081560328	0.76039061	1.015606154	1.685735548	0.011647086	-0.693410054	0.563161	0.408362725	1.24076728	0.250653805	0.966899573	0.827135183	0.583175025
BPTF	1.043011568	-0.190471715	0.180960419	0.28445711	-0.306468156	0.004129809	-0.086296861	-0.094034068	4.388690479	0.637548058	-0.942244558	1.097634394	2.244158878	-1.659970611	-0.351273053	-0.55331894	-1.307080029	-1.000289017	-0.932457454	-1.012403447	-0.896807737	-0.624433421	-0.521460763	0.740644018	-0.694746437	0.506786192	-1.537377508	2.437727747	0.452209604	0.606599233	0.101646349	0.757937136	0.753898993	1.548904631	-0.271835681	0.727820601	0.672750805	1.315170107	0.5013609	0.495719829	-0.337432393	0.010449041	3.435534498	1.347768097	1.621837817	0.627437287	1.862292306	0.155945507	1.499414255
HDAC3	0.321806009	-0.382835509	-1.506672865	1.200207219	-0.080692936	0.02178701	1.126593877	1.393137416	-2.037204653	-0.160840352	1.284041719	-1.921026488	1.279152832	-2.206997228	1.126873909	1.249959524	-0.136804295	-1.253290818	0.742168646	0.520850232	-0.793572055	2.002591481	0.838896274	-3.156129786	0.406352257	-0.3924616	-0.190302024	-0.574715587	1.368809659	0.538562239	-0.444465827	-3.465658196	0.290850835	-0.308172048	1.138331874	0.559529616	0.538492232	-0.900824209	1.321437624	0.116402733	-1.254049237	-0.097098129	-0.891198118	-1.122247635	2.566003661	-0.640989764	0.180845035	-0.658608427	-0.343117675
KAT5	0.034658501	-0.712148472	-0.995477758	-0.2202946	-1.160918991	-1.350699147	0.30803882	1.133803105	-2.184884008	0.549611281	3.079157844	-1.341096231	1.504106552	-0.476372366	1.151884272	1.845485899	0.887472443	-0.800449162	2.59220636	2.519824019	-0.346689741	-0.969004854	1.209588282	-2.72729017	-0.755318339	0.081433067	0.532078029	-2.124411589	0.098562593	-0.285294519	0.651234935	-3.061315932	0.39907908	-0.361800636	-0.029072564	-0.263377954	0.978599216	-0.19889711	-0.931977393	-0.081441621	-0.544573258	0.177606417	-0.201636681	-0.156303995	0.396916261	-0.840418057	-0.50333551	-0.214123356	-0.422705618
KIAA2026	0.272610626	0.201906358	-0.139617072	1.61517903	-0.214876697	-0.214277871	-1.080073663	-0.59284298	6.845840586	0.570334195	-0.651741817	-0.622869838	0.825754968	-1.721780127	-0.636129562	-0.715238784	-1.11234612	-1.283695967	-1.185060733	-0.831710485	-0.931885558	-1.091365815	-0.851193724	0.648566564	-0.922347112	-0.457315773	-1.161856217	2.01940812	0.752805101	1.289759748	0.750923076	-0.99369298	1.073797346	0.284886564	-0.114829943	-0.080910715	-0.198152336	0.90907736	0.850948443	0.933308436	-0.413751164	0.794402137	1.989595129	0.829283765	3.195866406	0.163282066	0.314442916	-0.510889333	1.131712397
SP140L	1.243397325	-0.67448714	-0.655700641	-0.297945272	0.686486181	0.004696738	-0.441119167	0.818104962	0.894667028	-0.259239419	-0.131038081	-1.397606882	0.482175919	-1.427287663	-0.727920099	-0.515170073	-0.665745282	-1.646966981	-1.023670579	-1.234211539	0.364434601	1.328776773	-0.525214714	-1.193372144	-1.031694963	0.357731881	-0.961854499	-0.455015512	0.302278666	0.251319106	-0.814300234	-0.905362834	-1.38293642	0.859227571	-0.24402141	-0.134833143	-0.429960553	0.026107683	1.780464639	-0.186963319	-0.482619394	-0.650508392	-0.160416768	0.352596275	-1.516934195	-0.404037072	1.323754452	0.454930774	0.29193193
BRWD1	0.258004243	-0.042839371	0.456219334	0.116404888	-0.230951653	-0.153850224	-0.887294071	-0.235853015	14.25983579	0.3600326	-0.583649679	1.755380411	0.696666161	-1.311111863	-0.731490768	-0.794108172	-0.705643585	-1.185877057	-1.162330512	-0.69656106	-0.389375684	0.157656354	-0.128823268	2.596534195	-0.071947461	-0.444090891	-0.844342133	5.143382044	0.058448781	0.116724977	0.54000262	-0.504287622	-0.449792476	-0.118260332	-0.579788606	0.366774474	-0.264380944	0.461140701	0.284551622	0.304797249	-0.201783546	-0.130743802	1.293432021	0.693145183	4.232528889	-0.355546282	0.155675803	-0.588611058	-0.171035
SIRT7	-0.02687664	4.681246247	0.564606149	0.802127921	0.243900732	-0.154426597	-0.300473147	0.974516171	-0.860282114	0.19330936	0.033639111	-0.458153417	0.512624343	0.11971843	0.933925716	1.521734698	0.643299586	1.765047817	0.086654175	0.619241259	0.676121473	0.203667452	-0.338805742	-1.823635723	-0.84373723	0.347494411	-0.34144629	-0.975484	0.306534024	-1.240661368	-0.41835385	-2.089565712	0.08489381	-1.328870984	0.222916665	-0.545699707	-0.315142859	0.305959992	-0.828251116	-0.508897864	-1.103710039	-0.313790694	-0.471050007	0.953953062	0.166457408	-1.364690594	0.300436526	0.133342128	-0.541145718
HDAC2	-0.020156358	-1.077866617	-1.082467015	0.430292576	-1.256643912	0.090793882	-0.291287296	-1.252885591	0.698826373	0.378340882	1.057036895	-1.5360272	-0.224062991	-1.947944482	-0.646448614	-1.093254459	-0.479983366	-1.728517048	-0.819508652	-1.566545829	-1.475973843	-0.07507748	0.831732652	-1.784360022	0.765802486	0.826210403	-0.837254308	-1.096082064	0.991762663	2.08560244	1.780557975	-2.332950768	1.345931217	0.722759076	0.028320663	2.489737161	1.117232076	-0.007915223	0.131186967	0.370567185	-0.235639328	0.774435988	0.710952276	-0.548218163	0.656722543	0.208064129	0.013278515	0.991026954	-0.469860719
TRIM33	0.585234182	-1.173589518	0.040999047	-0.341099213	0.36848358	0.090712906	-1.184210967	-0.182173119	7.671840624	0.506379814	0.003154428	0.208522732	0.999257656	-1.978795786	-0.829868472	-0.915905252	-1.33288082	-1.666284757	-1.167076653	-1.386277187	-0.832455357	-0.240575871	-0.080462853	1.879498831	-0.588618539	0.277744754	-1.360514848	3.137318824	0.647775952	1.335689771	0.042125103	-0.48703001	-0.227230584	0.683581496	0.265860296	0.614952935	1.4207831	0.478197975	0.431938369	1.072786083	-0.06684366	-0.109983786	3.037251992	1.267289466	3.373562372	-0.071408753	0.861498375	0.65276712	0.029312409
BAZ1A	0.408577473	-1.243777188	-0.267963594	0.54353009	-0.299272356	0.132091675	-1.299987861	-0.12957764	3.596440941	1.110378089	-0.127779225	-0.268821928	-0.215359969	-2.034609542	-1.067461036	-0.632367339	-1.020651167	-1.782647579	-1.000143111	-1.118593231	-0.271172129	-0.798046278	-0.250899093	-0.645916757	-0.782218186	0.346511735	-1.25048037	0.077853127	0.994421225	1.221992191	1.190152079	-1.235653668	-0.431762372	0.609253967	0.453353907	0.996015274	4.575698091	0.967812864	-0.342536488	-0.424272385	-0.30272613	-0.668407157	3.499469612	2.498784763	2.156064175	-0.471419456	-0.607853722	0.561248561	0.707492361
BRD2	0.171886116	-0.578327598	-0.679706623	1.096194754	0.330874045	-0.99076123	-0.436451261	-0.410034473	-1.094115099	0.469570548	0.648143273	-2.106648296	-1.189327852	-1.783636773	-0.544208548	-0.505336485	-0.918350297	-0.953692932	-0.512302364	-0.919428837	-0.935208991	-0.842335554	-0.422333547	-2.0822547	-0.820385408	-0.014842601	-1.222755149	-1.419945703	0.659817537	1.168278406	0.244564824	-1.820362914	0.909049497	0.398554279	0.619033855	0.389985466	0.528131542	0.251906333	1.372873694	0.331279427	-0.674927576	0.275321805	1.528317317	0.150159117	-0.520648031	0.029920521	-0.32265787	0.904274169	0.134843851
[truncated: 369 more columns]
